# Supplementary material for: Antimicrobial, Oxidant, Cytotoxic, and Eco-Safety Properties of Sol–Gel-Prepared Silica–Copper Nanocomposite Materials
Source: Pharmaceuticals (Basel). 2025 Jun 28;18(7):976. doi: 10.3390/ph18070976 (PMC12299540; doi:10.3390/ph18070976)
Supplement: Supplementary file 1 [file pharmaceuticals-18-00976-s001.zip]

Archive with 1 entries (1 files):
- pharmaceuticals-3673561-supplementary.pdf
